# Supplementary material for: MIxS-HCR: a MIxS extension defining a minimal information standard for sequence data from environments pertaining to hydrocarbon resources
Source: Stand Genomic Sci. 2016 Oct 12;11:78. doi: 10.1186/s40793-016-0203-5 (PMC5059931; doi:10.1186/s40793-016-0203-5)
Supplement: Additional file 1: — MIxS HCR detailed table. Detailed description of the MIxS-HCR fields including terms, definitions, field requirements, syntax and examples. (XLSX 43 kb) [file 40793_2016_203_MOESM1_ESM.xlsx]

## Sheet: READ ME
MIxS-HCR checklist
Column 1 - structured comment name: name of a checklist item as it will appear in GenBank structured comments
Column 2 - item: full name of item as it appears in the publication
Column 3 - definition: a description of the item, including links to ontologies and other resources that can be used to fill in values for the item
Column 4 - example: examples of values for an item
Column 5 - expected value: short description and/or expected value of an item
Column 6 - section: the section of an item
Columns 7,8 - me,mimarks_survey: information about whether an item is mandatory (M), conditional mandatory (C), optional (X), environment-dependent (E) or not applicable (-) for a given checklist type
Column 9 - value syntax: the proper syntax for writing the value for a given item
Column 10 - occurrence: indicates whether a given item can be used only once (1), multiple times (m), or none (0)
Column 11 - position: position of item as it appears in the publication
Column 12 - preferred units: a unit suggestion if a measurement value is given
HCR Environmental package
Subtables for environmental packages; i.e items (parameters/measurements/observations) included in each package
Column 1 - structured comment name: name of a package item as it will appear in GenBank structured comments
Column 2 - package item: full name of an item
Column 3 - definition: definition of the item
Column 4 - requirement for hydrocarbon resource core material. Information requested about an item can be either mandatory (M), conditional (C), optional (X) or not applicable (-) for a given sample type
Column 5 - requirement for fluid or swab samples. Information requested about an item can be either mandatory (M), desirable (D), optional (X) or not applicable (-) for a given sample type
Column 6 - expected value: short description and/or expected value of an item
Column 7 - value syntax: the proper syntax for writing the value for a given item
Column 8 - preferred units: a unit suggestion if a measurement value is given
Column 9 - occurrence: indicates whether a given item can be used only once (1), multiple times (m), or none (0)
Column 10 - position: position of item within a package as requested by the respective community/consortium that developed the package
Column 11 - section name: section where each item belongs to

## Sheet: MIxS_HCR
Structured comment name	Item	Definition	Example	Expected value	Section	me	MIMARKS Survey	Value syntax	Occurence	Position	Preferred unit
submitted_to_insdc	submitted to insdc	Depending on the study (large-scale e.g. done with next generation sequencing technology, or small-scale) sequences have to be submitted to SRA (Sequence Read Archive), DRA (DDBJ Read Archive) or via the classical Webin/Sequin systems to Genbank, ENA and DDBJ. Although this field is mandatory, it is meant as a self-test field, therefore it is not necessary to include this field in contextual data…		boolean	investigation	M	M	{boolean}	1	1
investigation_type	investigation type	Nucleic Acid Sequence Report is the root element of all MIGS/MIMS compliant reports as standardized by Genomic Standards Consortium. This field is either eukaryote,bacteria,virus,plasmid,organelle, metagenome,mimarks-survey, or mimarks-specimen		eukaryote, bacteria_archaea, plasmid, virus, organelle, metagenome,mimarks-survey or mimarks-specimen	investigation	M	M	[eukaryote|bacteria_archaea|plasmid|virus|organelle|metagenome|mimarks-survey|mimarks-specimen]	1	2
project_name	project name	Name of the project within which the sequencing was organized			investigation	M	M	{text}	1	3
experimental_factor	experimental factor	Experimental factors are essentially the variable aspects of an experiment design which can be used to describe an experiment, or set of experiments, in an increasingly detailed manner. This field accepts ontology terms from Experimental Factor Ontology (EFO) and/or Ontology for Biomedical Investigations (OBI). For a browser of EFO (v 2.43) terms, please see http://purl.bioontology.org/ontology/E…		text or EFO and/or OBI	investigation	C	C	{term|text}	1	4
lat_lon	geographic location (latitude and longitude)	The geographical origin of the sample as defined by latitude and longitude. The values should be reported in decimal degrees and in WGS84 system		decimal degrees	environment	M	M	{float} {float}	1	5
geo_loc_name	geographic location (country and/or sea,region)	The geographical origin of the sample as defined by the country or sea name followed by specific region name. Country or sea names should be chosen from the INSDC country list (http://insdc.org/country.html), or the GAZ ontology (v 1.512) (http://insdc.org/country.html)	Germany:Sylt:Hausstrand	country or sea name (INSDC or GAZ):region(GAZ):specific location name	environment	M	M	{term}:{term}:{text}	1	6
collection_date	collection date	The time of sampling, either as an instance (single point in time) or interval. In case no exact time is available, the date/time can be right truncated i.e. all of these are valid times: 2008-01-23T19:23:10+00:00; 2008-01-23T19:23:10; 2008-01-23; 2008-01; 2008; Except: 2008-01; 2008 all are ISO8601 compliant		date and time	environment	M	M	{timestamp}	1	7
env_biome	environment (biome)	Biomes are defined based on factors such as plant structures, leaf types, plant spacing, and other factors like climate. Biome should be treated as the descriptor of the broad ecological context of a sample. Examples include: desert, taiga, deciduous woodland, or coral reef. EnvO (v 2013-06-14) terms can be found via the link: www.environmentontology.org/Browse-EnvO		EnvO	environment	M	M	{term}	1	8
env_feature	environment (feature)	Environmental feature level includes geographic environmental features. Compared to biome, feature is a descriptor of the more local environment. Examples include: harbor, cliff, or lake. EnvO (v 2013-06-14) terms can be found via the link: www.environmentontology.org/Browse-EnvO		EnvO	environment	M	M	{term}	1	9
env_material	environment (material)	The environmental material level refers to the material that was displaced by the sample, or material in which a sample was embedded, prior to the sampling event. Environmental material terms are generally mass nouns. Examples include: air, soil, or water. EnvO (v 2013-06-14) terms can be found via the link: www.environmentontology.org/Browse-EnvO		EnvO	environment	M	M	{term}	1	10
env_package	environmental package	MIGS/MIMS/MIMARKS extension for reporting of measurements and observations obtained from one or more of the environments where the sample was obtained. All environmental packages listed here are further defined in separate subtables. By giving the name of the environmental package, a selection of fields can be made from the subtables and can be reported		CV	migs/mims/mimarks extension	M	M	[air|built environment|host-associated|human-associated|human-skin|human-oral|human-gut|human-vaginal|microbial mat/biofilm|misc environment|plant-associated|sediment|soil|wastewater/sludge|water]	1	11
source_mat_id	source material identifiers	A unique identifier assigned to a material sample (as defined by http://rs.tdwg.org/dwc/terms/materialSampleID, and as opposed to a particular digital record of a material sample) used for extracting nucleic acids, and subsequent sequencing. The identifier can refer either to the original material collected or to any derived sub-samples. The INSDC qualifiers /specimen_voucher, /bio_material, or /…		for cultures of microorganisms: identifiers for two culture collections; for other material a unique arbitrary identifer	nucleic acid sequence source	C	C	{text}	m	12
rel_to_oxygen	relationship to oxygen	Is this organism an aerobe, anaerobe? Please note that aerobic and anaerobic are valid descriptors for microbial environments		enumeration	nucleic acid sequence source	X	X	[aerobe|anaerobe|facultative|microaerophilic|microanaerobe|obligate aerobe|obligate anaerobe]	1	13
samp_collect_device	sample collection device or method	The method or device employed for collecting the sample	biopsy, niskin bottle, push core	type name	nucleic acid sequence source	C	C	{text}	1	14
samp_mat_process	sample material processing	Any processing applied to the sample during or after retrieving the sample from environment. This field accepts OBI, for a browser of OBI (v 2013-10-25) terms please see http://purl.bioontology.org/ontology/OBI	filtering of seawater, storing samples in ethanol	text or OBI	nucleic acid sequence source	C	C	{text|term}	1	15
samp_size	amount or size of sample collected	Amount or size of sample (volume, mass or area) that was collected		measurement value	nucleic acid sequence source	C	C	{float} {unit}	1	16	millliter, gram, milligram
nucl_acid_ext	nucleic acid extraction	Link to a literature reference, electronic resource or a standard operating procedure (SOP)		PMID, DOI or URL	sequencing	C	C	{PMID|DOI|URL}	1	17
nucl_acid_amp	nucleic acid amplification	Link to a literature reference, electronic resource or a standard operating procedure (SOP)		reference to amplification method; clean-up method	sequencing	C	C	{PMID|DOI|URL}	1	18
target_gene	target gene	Targeted gene or locus name for marker gene studies	16S rRNA, 18S rRNA, nif, amoA, rpo	gene name	sequencing	-	M	{text}	1	19
target_subfragment	target subfragment	Name of subfragment of a gene or locus. Important to e.g. identify special regions on marker genes like V6 on 16S rRNA	V6, V9, ITS	gene fragment name	sequencing	-	C	{text}	1	20
pcr_primers	pcr primers	PCR primers that were used to amplify the sequence of the targeted gene, locus or subfragment. This field should contain all the primers used for a single PCR reaction if multiple forward or reverse primers are present in a single PCR reaction. The primer sequence should be reported in uppercase letters		FWD: forward primer sequence REV:reverse primer sequence	sequencing	-	C	FWD:{dna} REV:{dna}	1	21
mid	multiplex identifiers	Molecular barcodes, called Multiplex Identifiers (MIDs), that are used to specifically tag unique samples in a sequencing run. Sequence should be reported in uppercase letters		multiplex identifier sequence	sequencing	C	C	{dna}	1	22
adapters	adapters	Adapters provide priming sequences for both amplification and sequencing of the sample-library fragments. Both adapters should be reported; in uppercase letters		adapter A and B sequence	sequencing	C	C	{dna},{dna}	1	23
pcr_cond	pcr conditions	Description of reaction conditions and components for PCR in the form of 'initial denaturation:94degC_1.5min; annealing=...'		initial denaturation:degrees_minutes; annealing:degrees_minutes; elongation: degrees_minutes; final elongation:degrees_minutes; total cycles	sequencing	-	C	initial denaturation:degrees_minutes; annealing:degrees_minutes; elongation: degrees_minutes; final elongation:degrees_minutes; total cycles	1	24
seq_meth	sequencing method	Sequencing method used; e.g. Sanger, pyrosequencing, ABI-solid	Sanger dideoxysequencing, pyrosequencing, polony		sequencing	M	M	{text}	1	25
seq_quality_filtering_method	sequence quality filtering method			name and version of software	sequencing	-	C	{text} {text}	1	26
chimera_check	chimera check	A chimeric sequence, or chimera for short, is a sequence comprised of two or more phylogenetically distinct parent sequences. Chimeras are usually PCR artifacts thought to occur when a prematurely terminated amplicon reanneals to a foreign DNA strand and is copied to completion in the following PCR cycles. The point at which the chimeric sequence changes from one parent to the next is called the …		name and version of software	sequencing	-	C	{text} {text}	1	27
assembly	assembly	How was the assembly done (e.g. with a text based assembler like phrap or a flowgram assembler); estimated error rate associated with the finished sequences (e.g. error rate of 1 in 1000 bp); and the method of calculation		assembly method; estimated error rate; method of calculation	sequencing	M	C	{text};{text};{text}	1	28
assembly_name	assembly name	Name/version of the assembly provided by the submitter that is used in the genome browsers and in the community	HuRef, JCVI_ISG_i3_1.0	name and version of assemby	sequencing	C	-	{text} {text}	1	29
annot_source	annotation source	Annotation source used. Could refer to a public resource such as IMG/M, Pathway Tools, MG-RAST, etc.		annotation source description	sequencing	C	-	{text}	1	30
url	relevant electronic resources			URL	sequencing	C	C	{URL}	m	31
sop	relevant standard operating procedures	Standard operating procedures used in assembly and/or annotation of genomes, metagenomes or environmental sequences		reference to SOP	sequencing	C	C	{PMID|DOI|URL}	m	32

## Sheet: HCR_env_package
Structured comment name	Package item	Definition	Requirement for CORES	Requirement for FLUIDS/ SWABS	Expected value	Value syntax	Preferred unit	Occurrence	Position	Section name
hcr	hydrocarbon resource type	Main Hydrocarbon Resource type. The term "Hydrocarbon Resource" HCR defined as a natural environmental feature containing large amounts of hydrocarbons at high concentrations potentially suitable for commercial exploitation. This term should not be confused with the Hydrocarbon Occurrence term which also includes hydrocarbon-rich environments with currently limited commercial interest such as see…	M	M	CV	[Oil Reservoir|Gas Reservoir|Oil Sand|Coalbed|Shale|Tight Oil Reservoir|Tight Gas Reservoir|other (please propose entry in "additional info" field)]		1	1	general properties
hc_produced	hydrocarbon type produced	Main hydrocarbon type produced from resource (i.e. oil, gas, condensate, etc)	M	M	CV	[Oil|Gas-Condensate|Gas|Bitumen|Coalbed Methane|other (please propose entry in "additional info" field)]		1	2	general properties
basin	basin name	Name of the basin (e.g. Campos)	M	M	name	{text}		1	3	general properties
field	field name	Name of the hydrocarbon field (e.g. Albacora)	C	C	name	{text}		1	4	general properties
reservoir	reservoir name	Name of the reservoir (e.g. Carapebus)	C	C	name	{text}		m	5	general properties
hcr_temp	hydrocarbon resource original temperature	Original temperature of the hydrocarbon resource	M	C	measurement value range	{float} - {float} {unit}	degree Celsius	1	6	general properties
tvdss_of_hcr_temp	depth (TVDSS) of hydrocarbon resource temperature	True vertical depth subsea (TVDSS) of the hydrocarbon resource where the original temperature was measured (e.g. 1345 m)	X	X	measurement value	{float} {unit}	meter	1	7	general properties
hcr_pressure	hydrocarbon resource original pressure	Original pressure of the hydrocarbon resource	X	X	measurement value range	{float} - {float} {unit}	atmosphere, kPa	1	8	general properties
tvdss_of_hcr_pressure	depth (TVDSS) of hydrocarbon resource pressure	True vertical depth subsea (TVDSS) of the hydrocarbon resource where the original pressure was measured (e.g. 1578 m )	X	X	measurement value	{float} {unit}	meter	1	9	general properties
permeabilty	permeabilty	Measure of the ability of a hydrocarbon resource to allow fluids to pass through it. (Additional information: https://en.wikipedia.org/wiki/Permeability_(earth_sciences))	X	-	measurement value range	{integer} - {integer} {unit}	mD	1	10	general properties
porosity	porosity	Porosity of deposited sediment is volume of voids divided by the total volume of sample (additional information: https://en.wikipedia.org/wiki/Porosity)	X	-	measurement value range	{float} - {float} {unit}	percentage	1	11	general properties
lithology	lithololgy	Hydrocarbon resource main lithology (Additional information: http://petrowiki.org/Lithology_and_rock_type_determination)	C	C	CV	[Basement|Chalk|Chert|Coal|Conglomerate|Diatomite|Dolomite|Limestone|Sandstone|Shale|Siltstone|Volcanic|other (please propose entry in "additional info" field)]		m	12	general properties
depos_env	depositional environment	Main depositional environment (https://en.wikipedia.org/wiki/Depositional_environment)	C	C	CV	[Continental - Alluvial|Continental - Aeolian|Continental - Fluvial|Continental - Lacustrine|Transitional - Deltaic|Transitional - Tidal|Transitional - Lagoonal|Transitional - Beach|Transitional - Lake|Marine - Shallow|Marine - Deep|Marine - Reef|Other - Evaporite|Other - Glacial|Other - Volcanic|other (please propose entry in "additional info" field)]		1	13	general properties
hcr_geol_age	hydrocarbon resource geologic age	Geologic age of hydrocarbon resource (Additional info: https://en.wikipedia.org/wiki/Period_(geology))	C	C	CV	[Archean|Cambrian|Carboniferous|Cenozoic|Cretaceous|Devonian|Jurassic|Mesozoic|Neogene|Ordovician|Paleogene|Paleozoic|Permian|Precambrian|Proterozoic|Silurian|Triassic|other (please propose entry in "additional info" field)]		m	14	general properties
owc_tvdss	oil water contact depth	Depth of the original oil water contact (OWC) zone (average) (m TVDSS)	X	-	measurement value	{float} {unit}	meter	1	15	general properties
hcr_fw_salinity	formation water salinity	Original formation water salinity (prior to secondary recovery e.g. waterflooding) expressed as TDS	C	C	measurement value	{float} {unit}	miligram per liter	1	16	general properties
sulfate_fw	sulfate in formation water	original sulfate concentration in the hydrocarbon resource	M	C	measurement value	{float} {unit}	milligram per liter	1	17	general properties
vfa_fw	vfa in formation water	original volatile fatty acid concentration in the hydrocarbon resource	M	C	measurement value	{float} {unit}	milligram per liter	1	18	general properties
sr_kerog_type	source rock kerogen type	Origin of kerogen. Type I: Algal (aquatic), Type II: planktonic and soft plant material (aquatic or terrestrial), Type III: terrestrial woody/ fibrous plant material (terrestrial), Type IV: oxidized recycled woody debris (terrestrial) (additional information: https://en.wikipedia.org/wiki/Kerogen)	X	-	CV	[Type I|Type II|Type III|Type IV|other (please propose entry in "additional info" field)]		m	19	general properties
sr_lithology	source rock lithology	Lithology of source rock (https://en.wikipedia.org/wiki/Source_rock)	X	-	CV	[Clastic|Carbonate|Coal|Biosilicieous|other (please propose entry in "additional info" field)]		m	20	general properties
sr_dep_env	source rock depositional environment	Source rock depositional environment (https://en.wikipedia.org/wiki/Source_rock)	X	-	CV	[Lacustine|Fluvioldeltaic|Fluviomarine|Marine|other (please propose entry in "additional info" field)]		m	21	general properties
sr_geol_age	source rock geologic age	Geologic age of source rock (Additional info: https://en.wikipedia.org/wiki/Period_(geology))	X	-	CV	[Archean|Cambrian|Carboniferous|Cenozoic|Cretaceous|Devonian|Jurassic|Mesozoic|Neogene|Ordovician|Paleogene|Paleozoic|Permian|Precambrian|Proterozoic|Silurian|Triassic|other (please propose entry in "additional info" field)]		m	22	general properties
prod_start_date	production start date	Date of field's first production	-	C	timestamp	{timestamp}		1	23	production properties
prod_rate	production rate	Oil and/or gas production rates per well (e.g. 524 m3 / day)	-	C	measurement value	{float} {unit}	cubic meters per day	m	24	production properties
water_production_rate	water production rate	water production rates per well (e.g. 987 m3 / day)	-	C	measurement value	{float} {unit}	cubic meters per day	m	25	production properties
water_cut	water cut	Current amount of water (%) in a produced fluid stream; or the average of the combined streams	-	M	measurement value	{float} {unit}	percent	1	26	production properties
iwf	injection water fraction	Proportion of the produced fluids derived from injected water at the time of sampling. (e.g. 87%)	-	M	measurement value	{float} {unit}	percent	1	27	production properties
add_recov_method	secondary and tertiary recovery methods and start date	Additional (i.e. secondary, tertiary, etc.) recovery methods deployed for increase of hydrocarbon recovery from resource and start date for each one of them	-	M	CV; timestamp	[Water Injection|Dump Flood|Gas Injection|Wag Immiscible Injection|Polymer Addition|Surfactant Addition|Not Applicable|other (please propose entry in "additional info" field)];{timestamp}		m	28	production properties
iw_bt_date_well	injection water breakthrough date of specific well	Injection water breakthrough date per well following a secondary and/or tertiary recovery.	-	X	timestamp	{timestamp}		m	29	production properties
biocide	biocide administration	List of biocides (commercial name of product and supplier) and date of administration (e.g. ALPHA 1427; Baker Hughes; 2008-01-23)	-	C	name; name; timestamp	{text}; {text}; {timestamp}	no unit	m	30	production properties
biocide_admin_method	biocide administration method	Method of biocide administration (dose, frequency, duration, time elapsed between last biociding and sampling) (e.g. 150 mg/l; weekly; 4 hr; 3 days)	-	C	measurement value; measurement value; measurement value	{float} {unit};{text};{float} {unit};{float} {unit}	milligram per liter; integer;hrs;hrs	m	31	production properties
chem_treatment	chemical treatment	List of chemical compounds administered upstream the sampling location where sampling occurred (e.g. glycols, H2S scavenger, corrosion and scale inhibitors, demulsifiers, and other production chemicals etc.). The commercial name of the product and name of the supplier should be provided. The date of administration should also be included (e.g. ACCENT 1125; DOW; 2010-11-17).	-	X	name; name; timestamp	{text}; {text}; {timestamp}	no unit	m	32	production properties
chem_treatment_method	chemical treatment method	Method of chemical administration(dose, frequency, duration, time elapsed between administration and sampling) (e.g. 50 mg/l; twice a week; 1 hr; 0 days)	-	X	measurement value; measurement value;measurement value	{float} {unit};{text};{float} {unit};{float} {unit}	milligram per liter; integer;hrs;hrs	m	33	production properties
samp_loc_corr_rate	corrosion rate at sample location	Metal corrosion rate is the speed of metal deterioration due to environmental conditions. As environmental conditions change corrosion rates change accordingly. Therefore, long term corrosion rates are generally more informative than short term rates and for that reason they are preferred during reporting. In the case of suspected MIC, corrosion rate measurements at the time of sampling might pro…	-	C	measurement value range	{float} - {float} {unit}	millimeters per year	1	34	production properties
samp_well_name	well name samp	Name of the well (e.g. BXA1123) where sample was taken	C	C	name	{text}		m	35	sampling properties
win	well identification number	A unique identifier of a well or wellbore. This is part of the Global Framework for Well Identification initiative which is compiled by the Professional Petroleum Data Management Association (PPDM) in an effort to improve well identification systems. (Supporting information: https://ppdm.org/ and http://dl.ppdm.org/dl/690)	C	C	free text	{text}		m	36	sampling properties
samp_type	sample type	Type of material (i.e. sample) collected. Includes types like core, rock trimmings, drill cuttings, piping section, coupon, pigging debris, solid deposit, produced fluid, produced water, injected water, swabs, etc.	M	M	CV	[core|rock trimmings|drill cuttings|piping section|coupon|pigging debris|solid deposit|produced fluid|produced water|injected water|water from treatment plant|fresh water|sea water|drilling fluid|procedural blank|positive control|negative control|other (please propose entry in "additional info" field)]		1	37	sampling properties
samp_subtype	sample subtype	Name of sample sub-type. For example if "sample type" is "Produced Water" then subtype could be "Oil Phase" or "Water Phase"	C	C	CV	[oil phase|water phase|biofilm|not applicable|other (please propose entry in "additional info" field)]		1	38	sampling properties
samp_collection_point	sample collection point	Sampling point on the asset were sample was collected (e.g. wellhead, storage tank, separator, etc)	-	M	CV	[well|test well|drilling rig|wellhead|separator|storage tank|other (please propose entry in "additional info" field)]		1	39	sampling properties
temp	temperature	Temperature of the sample at time of sampling (e.g. 42 °C)	M	M	measurement value	{float} {unit}	degree Celsius	1	40	sampling properties
pressure	pressure	Pressure which the sample is subject to, in atmospheres	X	X	measurement value	{float} {unit}	atmosphere, bar	1	41	sampling properties
samp_tvdss	sample true vertical depth subsea	Depth of the sample i.e. the vertical distance between the sea level and the sampled position in the subsurface. Depth can be reported as an interval for subsurface samples e.g. 1325.75-1362.25 m	C	-	measurement value - measurement value	{float} - {float} {unit}	meter	1	42	sampling properties
samp_md	sample measured depth	In non deviated well, measured depth is equal to the true vertical depth, TVD (TVD=TVDSS plus the reference or datum it refers to). In deviated wells, the MD is the length of trajectory of the borehole measured from the same reference or datum. Common datums used are ground level (GL), drilling rig floor (DF), rotary table (RT), kelly bushing (KB) and mean sea level (MSL). (e.g. 1534 m; MSL)	X	-	measurement value; CV	{float} {unit};[GL|DF|RT|KB|MSL|other (please propose entry in "additional info" field)]	meter	1	43	sampling properties
elev	elevation	The elevation of the sampling site as measured by the vertical distance from mean sea level (MSL) (e.g. 724 m)	X	-	measurement value	{float} {unit}	meter	1	44	sampling properties
oxy_stat_samp	oxygenation status of sample	Oxygenation status of sample	X	X	CV	[aerobic|anaerobic|other (please propose entry in "additional info" field)]		1	45	sampling properties
samp_preserv	preservative added to sample	Preservative added to the sample (e.g. RNALater, alcohol, formaldehyde, etc.). Where appropriate include volume added (e.g. RNALater; 2 ml)	-	X	name; measurement value	{text};{float} {unit}	millliter	m	46	sampling properties
samp_transport_cond	sample transport conditions	Sample transport duration (in days or hrs) and temperature exposed to (e.g. 5.5 days; 20 °C)	X	X	measurement value; measurement value	{float} {unit};{float} {unit}	days; degree Celsius	1	47	sampling properties
samp_store_temp	sample storage temperature	Temperature at which sample was stored, e.g. -80 °C	X	X	measurement value	{float} {unit}	degree Celsius	1	48	sampling properties
samp_store_dur	sample storage duration	Duration for which sample was stored (e.g. 12 days)	X	X	measurment value	{float} {unit}	days	1	49	sampling properties
samp_store_loc	sample storage location	Location at which sample was stored, usually name of a specific freezer/room	X	X	location name	{text}		1	50	sampling properties
samp_vwa_dna_extr	sample volume, weight, or surface area swabbed for DNA extraction	Sample's Volume (mL), Weight (g) or surface Area swabbed (cm^2) processed for DNA extraction (e.g. 50 ml)	C	C	measurement value	{float} {unit}	millliter, gram, milligram	1	51	sampling properties
organism_count	organism count	Total cell count of any organism (or group of organisms) per gram, volume or area of sample, should include name of organism followed by count. The method that was used for the enumeration (e.g. qPCR, ATP, MPN, etc.) should also be provided. (Example: total prokaryotes; 3.5e7 cells per ml; qPCR)	C	C	organism name;measurement value;CV	{text};{float} {unit};[qPCR|ATP|MPN|other (please propose entry in "additional info" field)]	number of cells per gram (or ml or cm^2)	m	52	sampling properties
organism_count_qpcr_info	organism count qPCR information	If qPCR was used for the cell count, the target gene name, the primer sequence and the cycling conditions should also be provided. (Example: 16S rRNA; FWD:ACGTAGCTATGACGT REV:GTGCTAGTCGAGTAC; initial denaturation:90C_5min; denaturation:90C_2min; annealing:52C_30 sec; elongation:72C_30 sec; 90 C for 1 min; final elongation:72C_5min; 30 cycles)	X	X	gene name; FWD: forward primer sequence REV:reverse primer sequence; initial denaturation:degrees_minutes; denaturation:degrees_minutes; annealing:degrees_minutes; elongation: degrees_minutes; final elongation:degrees_minutes; total cycles	{text}; FWD:{dna} REV:{dna}; initial denaturation:degrees_minutes; denaturation:degrees_minutes; annealing:degrees_minutes; elongation: degrees_minutes; final elongation:degrees_minutes; total cycles	number of cells per gram (or ml or cm^2)	m	53	sampling properties
ph	pH	pH measurement in aqueous phase during sampling	C	C	measurement value	{float}	no unit	1	54	water chemistry
samp_salinity	sample salinity	Salinity (i.e. total dissolved solids) of sample, i.e. measure of total salt concentration in the sample	M	M	measurement value	{float} {unit}	milligram per liter	1	55	water chemistry
alkalinity	alkalinity	Alkalinity measures the ability of a solution to neutralize acids to the equivalence point of carbonate or bicarbonate. Both the alkalinity (in mg/ml) and the method used for the measurement should be provided. (Source: https://en.wikipedia.org/wiki/Alkalinity) (Example:	X	X	measurement value; name	{float} {unit}; {text}	milligram per liter	1	56	water chemistry
sulfate	sulfate	Concentration of sulfate in the sample	C	M	measurement value	{float} {unit}	milligram per liter, parts per million	1	57	water chemistry
sulfide	sulfide	Concentration of sulfide in the sample	C	M	measurement value	{float} {unit}	milligram per liter, ppm,	1	58	water chemistry
tot_sulfur	total sulfur	Concentration of total sulfur in the sample	C	C	measurement value	{float} {unit}	milligram per liter, ppm,	1	59	water chemistry
nitrate	nitrate	Concentration of nitrate in the sample	C	M	measurement value	{float} {unit}	milligram per liter, parts per million	1	60	water chemistry
nitrite	nitrite	Concentration of nitrite in the sample	C	C	measurement value	{float} {unit}	milligram per liter, parts per million	1	61	water chemistry
ammonium	ammonium	Concentration of ammonium in the sample	C	C	measurement value	{float} {unit}	milligram per liter, ppm	1	62	water chemistry
tot_nitro	total nitrogen	Concentration of total nitrogen in the sample	X	X	measurement value	{float} {unit}	milligram per liter	1	63	water chemistry
diss_iron	dissolved iron	Concentration of disolved iron in the sample	C	C	measurement value	{float} {unit}	milligram per liter	1	64	water chemistry
sodium	sodium	Concentration of sodium in the sample	X	X	measurement value	{float} {unit}	milligram per liter, ppm	1	65	water chemistry
chloride	chloride	Concentration of chloride in the sample	X	X	measurement value	{float} {unit}	milligram per liter, ppm	1	66	water chemistry
potassium	potassium	Concentration of potassium in the sample	X	X	measurement value	{float} {unit}	milligram per liter, ppm	1	67	water chemistry
magnesium	magnesium	Concentration of magnesium in the sample	X	X	measurement value	{float} {unit}	milligram per liter, ppm	1	68	water chemistry
calcium	calcium	Concentration of calcium in the sample	X	X	measurement value	{float} {unit}	milligram per liter, ppm	1	69	water chemistry
tot_iron	total iron	Concentration of total iron in the sample	C	C	measurement value	{float} {unit}	milligram per liter/kg	1	70	water chemistry
diss_org_carb	dissolved organic carbon	Dissolved organic carbon content in the aqueous phase of the fluid	X	X	measurement value	{float} {unit}	milligram per liter,	1	71	water chemistry
diss_inorg_carb	dissolved inorganic carbon	Dissolved inorganic carbon concentration in the sample. Dissolved inorganic carbon remaining in a sample after filtering the sample, typically using a 0.45 micrometer filter.	X	X	measurement value	{float} {unit}	milligram per liter, ppm	1	72	water chemistry
diss_inorg_phosp	dissolved inorganic phosphorus	Concentration of dissolved inorganic phosphorous in the sample	C	C	measurement value	{float} {unit}	milligram per liter, ppm	1	73	water chemistry
tot_phosp	total phosphorus	Concentration of total phosphorus in the sample	X	X	measurement value	{float} {unit}	milligram per liter, ppm	1	74	water chemistry
suspend_solids	suspended solids	Concentration of substances in the sample including a wide variety of material, such as silt; can include multiple substances	X	X	name;measurement value	{text};{float} {unit}	miligrams per liter	m	75	water chemistry
density	density	Fluid density of a substance is its mass per unit volume (aka volumetric mass density)	X	X	measurement value	{float} {unit}	grams per cubic centimeter	1	76	water chemistry
diss_carb_dioxide	dissolved carbon dioxide	The amount of dissolved CO2 in the oilfield waters as it contributes to scaling tendency, pH control and corrosion.	X	X	measurement value	{float} {unit}	milligram per liter	1	77	water chemistry
diss_oxygen	dissolved oxygen	The amount of dissolved O2 in the oilfield produced fluids as it contributes to O2-corrosion and microbial activity (e.g. MIC).	X	X	measurement value	{float} {unit}	milligram per liter	1	78	water chemistry
vfa	volatile fatty acids	Concentration of Volatile Fatty Acids in the sample	C	C	measurement value	{float} {unit}	milligram per liter, ppm	m	79	water chemistry
benzene	benzene	Concentration of benzene in the sample	C	C	measurement value	{float} {unit}	milligram per liter, ppm	1	80	water chemistry
toluene	toluene	Concentration of toluene in the sample	C	C	measurement value	{float} {unit}	milligram per liter, ppm	1	81	water chemistry
ethylbenzene	ethylbenzene	Concentration of ethylbenzene in the sample	C	C	measurement value	{float} {unit}	milligram per liter, ppm	1	82	water chemistry
xylene	xylene	Concentration of xylene in the sample	C	C	measurement value	{float} {unit}	milligram per liter, ppm	1	83	water chemistry
api	API gravity	API gravity is a measure of how heavy or light a petroleum liquid is compared to water (source: https://en.wikipedia.org/wiki/API_gravity) (e.g. 31.1° API)	M	M	measurement value	{float} {unit}	degrees API	1	84	hydrocarbon chemistry
tan	Total Acid Number	Total Acid Number (TAN) is a measurement of acidity that is determined by the amount of potassium hydroxide in milligrams that is needed to neutralize the acids in one gram of oil. It is an important quality measurement of crude oil. (source: https://en.wikipedia.org/wiki/Total_acid_number)	C	C	measurement value	{float} {unit}	milligram per liter	1	85	hydrocarbon chemistry
viscosity	viscosity	A measure of oil's resistance to gradual deformation by shear stress or tensile stress (e.g. 3.5 cP; 100 °C)	X	X	measurement value;measurement value	{float} {unit};{float} {unit}	cP at degrees Celcius	1	86	hydrocarbon chemistry
pour_point	pour point	temperature at which it becomes semi solid and loses its flow characteristics. In crude oil a high pour point is generally associated with a high paraffin content, typically found in crude deriving from a larger proportion of plant material. (soure: https://en.wikipedia.org/wiki/Pour_point)	X	X	measurement value	{float} {unit}	degree Celsius	1	87	hydrocarbon chemistry
saturates_pc	saturates wt%	Saturate, Aromatic, Resin and Asphaltene (SARA) is an analysis method that divides crude oil components according to their polarizability and polarity. There are three main methods to obtain SARA results. The most popular one is known as the Iatroscan TLC-FID and is referred to as IP-143 (source: https://en.wikipedia.org/wiki/Saturate,_aromatic,_resin_and_asphaltene)	C	C	measurement value; name	{float} {unit}; CV	percent	1	88	hydrocarbon chemistry
aromatics_pc	aromatics wt%	Saturate, Aromatic, Resin and Asphaltene (SARA) is an analysis method that divides crude oil components according to their polarizability and polarity. There are three main methods to obtain SARA results. The most popular one is known as the Iatroscan TLC-FID and is referred to as IP-143 (source: https://en.wikipedia.org/wiki/Saturate,_aromatic,_resin_and_asphaltene)	C	C	measurement value; name	{float} {unit}; CV	percent	1	89	hydrocarbon chemistry
resins_pc	resins wt%	Saturate, Aromatic, Resin and Asphaltene (SARA) is an analysis method that divides crude oil components according to their polarizability and polarity. There are three main methods to obtain SARA results. The most popular one is known as the Iatroscan TLC-FID and is referred to as IP-143 (source: https://en.wikipedia.org/wiki/Saturate,_aromatic,_resin_and_asphaltene)	C	C	measurement value; name	{float} {unit}; CV	percent	1	90	hydrocarbon chemistry
asphaltenes_pc	asphaltenes wt%	Saturate, Aromatic, Resin and Asphaltene (SARA) is an analysis method that divides crude oil components according to their polarizability and polarity. There are three main methods to obtain SARA results. The most popular one is known as the Iatroscan TLC-FID and is referred to as IP-143 (source: https://en.wikipedia.org/wiki/Saturate,_aromatic,_resin_and_asphaltene)	C	C	measurement value; name	{float} {unit}; CV	percent	1	91	hydrocarbon chemistry
misc_param	miscellaneous parameter	Any other measurement performed or parameter collected, that is not listed here	X	X	parameter name;measurement value	{text};{float} {unit}		m	92	other properties
additional_info	additional info	Information that doesn't fit anywhere else. Can also be used to propose new entries for fields with controlled vocabulary	X	X	free text	{text}		m	93	other properties

## Sheet: Brunei_example_MIxS_HCR
Structured comment name	Item	Definition	Example	Expected value	Section	me	MIMARKS Survey	Value syntax	Occurence	Position	Preferred unit
submitted_to_insdc	submitted to insdc	Depending on the study (large-scale e.g. done with next generation sequencing technology, or small-scale) sequences have to be submitted to SRA (Sequence Read Archive), DRA (DDBJ Read Archive) or via the classical Webin/Sequin systems to Genbank, ENA and DDBJ. Although this field is mandatory, it is meant as a self-test field, therefore it is not necessary to include this field in contextual data…	N	boolean	investigation	M	M	{boolean}	1	1
investigation_type	investigation type	Nucleic Acid Sequence Report is the root element of all MIGS/MIMS compliant reports as standardized by Genomic Standards Consortium. This field is either eukaryote,bacteria,virus,plasmid,organelle, metagenome,mimarks-survey, or mimarks-specimen	mimarks-survey	eukaryote, bacteria_archaea, plasmid, virus, organelle, metagenome,mimarks-survey or mimarks-specimen	investigation	M	M	[eukaryote|bacteria_archaea|plasmid|virus|organelle|metagenome|mimarks-survey|mimarks-specimen]	1	2
project_name	project name	Name of the project within which the sequencing was organized	Microbial community analysis of three hydrocarbon reservoir cores provides valuable insights for the assessment of reservoir souring potential		investigation	M	M	{text}	1	3
experimental_factor	experimental factor	Experimental factors are essentially the variable aspects of an experiment design which can be used to describe an experiment, or set of experiments, in an increasingly detailed manner. This field accepts ontology terms from Experimental Factor Ontology (EFO) and/or Ontology for Biomedical Investigations (OBI). For a browser of EFO (v 2.43) terms, please see http://purl.bioontology.org/ontology/E…		text or EFO and/or OBI	investigation	C	C	{term|text}	1	4
lat_lon	geographic location (latitude and longitude)	The geographical origin of the sample as defined by latitude and longitude. The values should be reported in decimal degrees and in WGS84 system	4.606136, 114.291932	decimal degrees	environment	M	M	{float} {float}	1	6
geo_loc_name	geographic location (country and/or sea,region)	The geographical origin of the sample as defined by the country or sea name followed by specific region name. Country or sea names should be chosen from the INSDC country list (http://insdc.org/country.html), or the GAZ ontology (v 1.512) (http://insdc.org/country.html)	South China Sea:Brunei	country or sea name (INSDC or GAZ):region(GAZ):specific location name	environment	M	M	{term}:{term}:{text}	1	9
collection_date	collection date	The time of sampling, either as an instance (single point in time) or interval. In case no exact time is available, the date/time can be right truncated i.e. all of these are valid times: 2008-01-23T19:23:10+00:00; 2008-01-23T19:23:10; 2008-01-23; 2008-01; 2008; Except: 2008-01; 2008 all are ISO8601 compliant	2013-09-23	date and time	environment	M	M	{timestamp}	1	10
env_biome	environment (biome)	Biomes are defined based on factors such as plant structures, leaf types, plant spacing, and other factors like climate. Biome should be treated as the descriptor of the broad ecological context of a sample. Examples include: desert, taiga, deciduous woodland, or coral reef. EnvO (v 2013-06-14) terms can be found via the link: www.environmentontology.org/Browse-EnvO	hydrocarbon reservoir	EnvO	environment	M	M	{term}	1	11
env_feature	environment (feature)	Environmental feature level includes geographic environmental features. Compared to biome, feature is a descriptor of the more local environment. Examples include: harbor, cliff, or lake. EnvO (v 2013-06-14) terms can be found via the link: www.environmentontology.org/Browse-EnvO	oil phase	EnvO	environment	M	M	{term}	1	12
env_material	environment (material)	The environmental material level refers to the material that was displaced by the sample, or material in which a sample was embedded, prior to the sampling event. Environmental material terms are generally mass nouns. Examples include: air, soil, or water. EnvO (v 2013-06-14) terms can be found via the link: www.environmentontology.org/Browse-EnvO	reservoir rock	EnvO	environment	M	M	{term}	1	13
env_package	environmental package	MIGS/MIMS/MIMARKS extension for reporting of measurements and observations obtained from one or more of the environments where the sample was obtained. All environmental packages listed here are further defined in separate subtables. By giving the name of the environmental package, a selection of fields can be made from the subtables and can be reported	HCR	CV	migs/mims/mimarks extension	M	M	[air|built environment|host-associated|human-associated|human-skin|human-oral|human-gut|human-vaginal|microbial mat/biofilm|misc environment|plant-associated|sediment|soil|wastewater/sludge|water]	1	14
source_mat_id	source material identifiers	A unique identifier assigned to a material sample (as defined by http://rs.tdwg.org/dwc/terms/materialSampleID, and as opposed to a particular digital record of a material sample) used for extracting nucleic acids, and subsequent sequencing. The identifier can refer either to the original material collected or to any derived sub-samples. The INSDC qualifiers /specimen_voucher, /bio_material, or /…		for cultures of microorganisms: identifiers for two culture collections; for other material a unique arbitrary identifer	nucleic acid sequence source	C	C	{text}	m	21
rel_to_oxygen	relationship to oxygen	Is this organism an aerobe, anaerobe? Please note that aerobic and anaerobic are valid descriptors for microbial environments	anaerobic	enumeration	nucleic acid sequence source	X	X	[aerobe|anaerobe|facultative|microaerophilic|microanaerobe|obligate aerobe|obligate anaerobe]	1	30
samp_collect_device	sample collection device or method	The method or device employed for collecting the sample	coring device	type name	nucleic acid sequence source	C	C	{text}	1	32
samp_mat_process	sample material processing	Any processing applied to the sample during or after retrieving the sample from environment. This field accepts OBI, for a browser of OBI (v 2013-10-25) terms please see http://purl.bioontology.org/ontology/OBI	core wrapped in a thin plastic film and dipped in wax	text or OBI	nucleic acid sequence source	C	C	{text|term}	1	33
samp_size	amount or size of sample collected	Amount or size of sample (volume, mass or area) that was collected	200 grams	measurement value	nucleic acid sequence source	C	C	{float} {unit}	1	34	millliter, gram, milligram
nucl_acid_ext	nucleic acid extraction	Link to a literature reference, electronic resource or a standard operating procedure (SOP)	https://mobio.com/media/wysiwyg/pdfs/protocols/12888.pdf	PMID, DOI or URL	sequencing	C	C	{PMID|DOI|URL}	1	35
nucl_acid_amp	nucleic acid amplification	Link to a literature reference, electronic resource or a standard operating procedure (SOP)	Tsesmetzis, N., Maguire, M.J., Head, I.M., Lomans, B.P., 2016. Protocols for Investigating the Microbial Communities of Oil and Gas Reservoirs, In: McGenity, T., Timmis, K.N., Nogales Fernández, B. (Eds.), Hydrocarbon and Lipid Microbiology Protocols. Springer-Verlag Berlin Heidelberg, p. (in press)	reference to amplification method; clean-up method	sequencing	C	C	{PMID|DOI|URL}	1	36
target_gene	target gene	Targeted gene or locus name for marker gene studies	16S rRNA	gene name	sequencing	-	M	{text}	1	42
target_subfragment	target subfragment	Name of subfragment of a gene or locus. Important to e.g. identify special regions on marker genes like V6 on 16S rRNA	V4-V5	gene fragment name	sequencing	-	C	{text}	1	43
pcr_primers	pcr primers	PCR primers that were used to amplify the sequence of the targeted gene, locus or subfragment. This field should contain all the primers used for a single PCR reaction if multiple forward or reverse primers are present in a single PCR reaction. The primer sequence should be reported in uppercase letters	FWD1: AGAGTTTGATYMTGGCTCAG REV1: TACCTTGTTAYGACTT FWD2: GTGNCAGCMGCCGCGGTAA REV2: CAGCCGYCAATTYMTTTRAGTTT	FWD: forward primer sequence REV:reverse primer sequence	sequencing	-	C	FWD:{dna} REV:{dna}	1	44
mid	multiplex identifiers	Molecular barcodes, called Multiplex Identifiers (MIDs), that are used to specifically tag unique samples in a sequencing run. Sequence should be reported in uppercase letters	TAAGGCGA,CTCTCTAT	multiplex identifier sequence	sequencing	C	C	{dna}	1	45
adapters	adapters	Adapters provide priming sequences for both amplification and sequencing of the sample-library fragments. Both adapters should be reported; in uppercase letters	CCATCTCATCCCTGCGTGTCTCCGACTCAG,CCTATCCCCTGTGTGCCTTGGCAGTCT	adapter A and B sequence	sequencing	C	C	{dna},{dna}	1	46
pcr_cond	pcr conditions	Description of reaction conditions and components for PCR in the form of 'initial denaturation:94degC_1.5min; annealing=...'	initial denaturation:95_0.5; annealing:52 _0.5; elongation:72_1; final elongation:72_5; 35	initial denaturation:degrees_minutes; annealing:degrees_minutes; elongation: degrees_minutes; final elongation:degrees_minutes; total cycles	sequencing	-	C	initial denaturation:degrees_minutes; annealing:degrees_minutes; elongation: degrees_minutes; final elongation:degrees_minutes; total cycles	1	47
seq_meth	sequencing method	Sequencing method used; e.g. Sanger, pyrosequencing, ABI-solid	MiSeq v3		sequencing	M	M	{text}	1	48
seq_quality_filtering_method	sequence quality filtering method		QIIME 1.8.0	name and version of software	sequencing	-	C	{text} {text}	1	49
chimera_check	chimera check	A chimeric sequence, or chimera for short, is a sequence comprised of two or more phylogenetically distinct parent sequences. Chimeras are usually PCR artifacts thought to occur when a prematurely terminated amplicon reanneals to a foreign DNA strand and is copied to completion in the following PCR cycles. The point at which the chimeric sequence changes from one parent to the next is called the …	QIIME 1.8.0	name and version of software	sequencing	-	C	{text} {text}	1	50
sop	relevant standard operating procedures	Standard operating procedures used in assembly and/or annotation of genomes, metagenomes or environmental sequences	Tsesmetzis, N., Maguire, M.J., Head, I.M., Lomans, B.P., 2016. Protocols for Investigating the Microbial Communities of Oil and Gas Reservoirs, In: McGenity, T., Timmis, K.N., Nogales Fernández, B. (Eds.), Hydrocarbon and Lipid Microbiology Protocols. Springer-Verlag Berlin Heidelberg, p. (in press)	reference to SOP	sequencing	C	C	{PMID|DOI|URL}	m	56

## Sheet: Brunei_example_HCR_env_pack
Structured comment name	Package item	Definition	Requirement for CORES	Brunei core sample	Requirement for FLUIDS/ SWABS
hcr	hydrocarbon resource type	Main Hydrocarbon Resource type. The term "Hydrocarbon Resource" HCR defined as a natural environmental feature containing large amounts of hydrocarbons at high concentrations potentially suitable for commercial exploitation. This term should not be confused with the Hydrocarbon Occurrence term which also includes hydrocarbon-rich environments with currently limited commercial interest such as see…	M	Oil Reservoir	M
hc_produced	hydrocarbon type produced	Main hydrocarbon type produced from resource (i.e. oil, gas, condensate, etc)	M	Oil	M
basin	basin name	Name of the basin (e.g. Campos)	M	Baram	M
field	field name	Name of the hydrocarbon field (e.g. Albacora)	C	S112	C
reservoir	reservoir name	Name of the reservoir (e.g. Carapebus)	C	S112C	C
hcr_temp	hydrocarbon resource original temperature	Original temperature of the hydrocarbon resource	M	95 C	C
tvdss_of_hcr_temp	depth (TVDSS) of hydrocarbon resource temperature	True vertical depth subsea (TVDSS) of the hydrocarbon resource where the original temperature was measured (e.g. 1345 m)	X	2800 meters	X
hcr_pressure	hydrocarbon resource original pressure	Original pressure of the hydrocarbon resource	X		X
tvdss_of_hcr_pressure	depth (TVDSS) of hydrocarbon resource pressure	True vertical depth subsea (TVDSS) of the hydrocarbon resource where the original pressure was measured (e.g. 1578 m )	X		X
permeabilty	permeabilty	Measure of the ability of a hydrocarbon resource to allow fluids to pass through it. (Additional information: https://en.wikipedia.org/wiki/Permeability_(earth_sciences))	X		-
porosity	porosity	Porosity of deposited sediment is volume of voids divided by the total volume of sample (additional information: https://en.wikipedia.org/wiki/Porosity)	X		-
lithology	lithololgy	Hydrocarbon resource main lithology (Additional information: http://petrowiki.org/Lithology_and_rock_type_determination)	C	Sandstone	C
depos_env	depositional environment	Main depositional environment (https://en.wikipedia.org/wiki/Depositional_environment)	C	Marine - Shallow	C
hcr_geol_age	hydrocarbon resource geologic age	Geologic age of hydrocarbon resource (Additional info: https://en.wikipedia.org/wiki/Period_(geology))	C	Cenozoic	C
owc_tvdss	oil water contact depth	Depth of the original oil water contact (OWC) zone (average) (m TVDSS)	X		-
hcr_fw_salinity	formation water salinity	Original formation water salinity (prior to secondary recovery e.g. waterflooding) expressed as TDS	C	19776 miligram per liter	C
sulfate_fw	sulfate in formation water	original sulfate concentration in the hydrocarbon resource	M	163.3 miligram per liter	C
vfa_fw	vfa in formation water	original volatile fatty acid concentration in the hydrocarbon resource	M	1519 miligram per liter	C
sr_kerog_type	source rock kerogen type	Origin of kerogen. Type I: Algal (aquatic), Type II: planktonic and soft plant material (aquatic or terrestrial), Type III: terrestrial woody/ fibrous plant material (terrestrial), Type IV: oxidized recycled woody debris (terrestrial) (additional information: https://en.wikipedia.org/wiki/Kerogen)	X		-
sr_lithology	source rock lithology	Lithology of source rock (https://en.wikipedia.org/wiki/Source_rock)	X	Clastic	-
sr_dep_env	source rock depositional environment	Source rock depositional environment (https://en.wikipedia.org/wiki/Source_rock)	X		-
sr_geol_age	source rock geologic age	Geologic age of source rock (Additional info: https://en.wikipedia.org/wiki/Period_(geology))	X		-
prod_start_date	production start date	Date of field's first production	-		C
prod_rate	production rate	Oil and/or gas production rates per well (e.g. 524 m3 / day)	-		C
water_production_rate	water production rate	water production rates per well (e.g. 987 m3 / day)	-		C
water_cut	water cut	Current amount of water (%) in a produced fluid stream; or the average of the combined streams	-		M
iwf	injection water fraction	Proportion of the produced fluids derived from injected water at the time of sampling. (e.g. 87%)	-		M
add_recov_method	secondary and tertiary recovery methods and start date	Additional (i.e. secondary, tertiary, etc.) recovery methods deployed for increase of hydrocarbon recovery from resource and start date for each one of them	-		M
iw_bt_date_well	injection water breakthrough date of specific well	Injection water breakthrough date per well following a secondary and/or tertiary recovery.	-		X
biocide	biocide administration	List of biocides (commercial name of product and supplier) and date of administration (e.g. ALPHA 1427; Baker Hughes; 2008-01-23)	-		C
biocide_admin_method	biocide administration method	Method of biocide administration (dose, frequency, duration, time elapsed between last biociding and sampling) (e.g. 150 mg/l; weekly; 4 hr; 3 days)	-		C
chem_treatment	chemical treatment	List of chemical compounds administered upstream the sampling location where sampling occurred (e.g. glycols, H2S scavenger, corrosion and scale inhibitors, demulsifiers, and other production chemicals etc.). The commercial name of the product and name of the supplier should be provided. The date of administration should also be included (e.g. ACCENT 1125; DOW; 2010-11-17).	-		X
chem_treatment_method	chemical treatment method	Method of chemical administration(dose, frequency, duration, time elapsed between administration and sampling) (e.g. 50 mg/l; twice a week; 1 hr; 0 days)	-		X
samp_loc_corr_rate	corrosion rate at sample location	Metal corrosion rate is the speed of metal deterioration due to environmental conditions. As environmental conditions change corrosion rates change accordingly. Therefore, long term corrosion rates are generally more informative than short term rates and for that reason they are preferred during reporting. In the case of suspected MIC, corrosion rate measurements at the time of sampling might pro…	-		C
samp_well_name	well name samp	Name of the well (e.g. BXA1123) where sample was taken	C	S112C1	C
win	well identification number	A unique identifier of a well or wellbore. This is part of the Global Framework for Well Identification initiative which is compiled by the Professional Petroleum Data Management Association (PPDM) in an effort to improve well identification systems. (Supporting information: https://ppdm.org/ and http://dl.ppdm.org/dl/690)	C	not applicable	C
samp_type	sample type	Type of material (i.e. sample) collected. Includes types like core, rock trimmings, drill cuttings, piping section, coupon, pigging debris, solid deposit, produced fluid, produced water, injected water, swabs, etc.	M	core	M
samp_subtype	sample subtype	Name of sample sub-type. For example if "sample type" is "Produced Water" then subtype could be "Oil Phase" or "Water Phase"	C	not applicable	C
sampling_point	sampling point location	Sampling point location where sample was taken	-	test well	M
temp	temperature	Temperature of the sample at time of sampling (e.g. 42 °C)	M	95.2 C	M
pressure	pressure	Pressure which the sample is subject to, in atmospheres	X		X
samp_tvdss	sample true vertical depth subsea	Depth of the sample i.e. the vertical distance between the sea level and the sampled position in the subsurface. Depth can be reported as an interval for subsurface samples e.g. 1325.75-1362.25 m	C	2812 meters	-
samp_md	sample measured depth	In non deviated well, measured depth is equal to the true vertical depth, TVD (TVD=TVDSS plus the reference or datum it refers to). In deviated wells, the MD is the length of trajectory of the borehole measured from the same reference or datum. Common datums used are ground level (GL), drilling rig floor (DF), rotary table (RT), kelly bushing (KB) and mean sea level (MSL). (e.g. 1534 m; MSL)	X		-
elev	elevation	The elevation of the sampling site as measured by the vertical distance from mean sea level (MSL) (e.g. 724 m)	X		-
oxy_stat_samp	oxygenation status of sample	Oxygenation status of sample	X	anaerobic	X
samp_preserv	preservative added to sample	Preservative added to the sample (e.g. RNALater, alcohol, formaldehyde, etc.). Where appropriate include volume added (e.g. RNALater; 2 ml)	-		X
samp_transport_cond	sample transport conditions	Sample transport duration (in days or hrs) and temperature exposed to (e.g. 5.5 days; 20 °C)	X	30 days; 20 C	X
samp_store_temp	sample storage temperature	Temperature at which sample was stored, e.g. -80 °C	X	5 C	X
samp_store_dur	sample storage duration	Duration for which sample was stored (e.g. 12 days)	X	10 days	X
samp_store_loc	sample storage location	Location at which sample was stored, usually name of a specific freezer/room	X	DNA room, fridge #1, middle shelf	X
samp_vwa_dna_extr	sample volume, weight, or surface area swabbed for DNA extraction	Sample's Volume (mL), Weight (g) or surface Area swabbed (cm^2) processed for DNA extraction (e.g. 50 ml)	C	50 grams	C
organism_count	organism count	Total cell count of any organism (or group of organisms) per gram, volume or area of sample, should include name of organism followed by count. The method that was used for the enumeration (e.g. qPCR, ATP, MPN, etc.) should also be provided. (Example: total prokaryotes; 3.5e7 cells per ml; qPCR)	C	not applicable	C
organism_count_qpcr_info	organism count qPCR information	If qPCR was used for the cell count, the target gene name, the primer sequence and the cycling conditions should also be provided. (Example: 16S rRNA; FWD:ACGTAGCTATGACGT REV:GTGCTAGTCGAGTAC; initial denaturation:90C_5min; denaturation:90C_2min; annealing:52C_30 sec; elongation:72C_30 sec; 90 C for 1 min; final elongation:72C_5min; 30 cycles)	X	not applicable	X
ph	pH	pH measurement in aqueous phase during sampling	C	7.49	C
samp_salinity	sample salinity	Salinity (i.e. total dissolved solids) of sample, i.e. measure of total salt concentration in the sample	M	19776 miligram per liter	M
alkalinity	alkalinity	Alkalinity measures the ability of a solution to neutralize acids to the equivalence point of carbonate or bicarbonate. Both the alkalinity (in mg/ml) and the method used for the measurement should be provided. (Source: https://en.wikipedia.org/wiki/Alkalinity) (Example:	X	2717 miligram per liter	X
sulfate	sulfate	Concentration of sulfate in the sample	C	163.3 miligram per liter	M
sulfide	sulfide	Concentration of sulfide in the sample	C	not available	M
tot_sulfur	total sulfur	Concentration of total sulfur in the sample	C	not available	C
nitrate	nitrate	Concentration of nitrate in the sample	C	<10 miligram per liter	M
nitrite	nitrite	Concentration of nitrite in the sample	C	not available	C
ammonium	ammonium	Concentration of ammonium in the sample	C	not available	C
tot_nitro	total nitrogen	Concentration of total nitrogen in the sample	X		X
diss_iron	dissolved iron	Concentration of disolved iron in the sample	C	0.11 miligram per liter	C
sodium	sodium	Concentration of sodium in the sample	X	7149 miligram per liter	X
chloride	chloride	Concentration of chloride in the sample	X	9695 miligram per liter	X
potassium	potassium	Concentration of potassium in the sample	X	86.9 miligram per liter	X
magnesium	magnesium	Concentration of magnesium in the sample	X	30.6 miligram per liter	X
calcium	calcium	Concentration of calcium in the sample	X	168 miligram per liter	X
tot_iron	total iron	Concentration of total iron in the sample	C	2.8 miligram per liter	C
diss_org_carb	dissolved organic carbon	Dissolved organic carbon content in the aqueous phase of the fluid	X		X
diss_inorg_carb	dissolved inorganic carbon	Dissolved inorganic carbon concentration in the sample. Dissolved inorganic carbon remaining in a sample after filtering the sample, typically using a 0.45 micrometer filter.	X		X
diss_inorg_phosp	dissolved inorganic phosphorus	Concentration of dissolved inorganic phosphorous in the sample	C	7 miligram per liter	C
tot_phosp	total phosphorus	Concentration of total phosphorus in the sample	X		X
suspend_solids	suspended solids	Concentration of substances in the sample including a wide variety of material, such as silt; can include multiple substances	X		X
density	density	Fluid density of a substance is its mass per unit volume (aka volumetric mass density)	X	1.01 gram per cubic centimeter	X
diss_carb_dioxide	dissolved carbon dioxide	The amount of dissolved CO2 in the oilfield waters as it contributes to scaling tendency, pH control and corrosion.	X		X
diss_oxygen	dissolved oxygen	The amount of dissolved O2 in the oilfield produced fluids as it contributes to O2-corrosion and microbial activity (e.g. MIC).	X		X
vfa	volatile fatty acids	Concentration of Volatile Fatty Acids in the sample	C	1519 miligram per liter	C
benzene	benzene	Concentration of benzene in the sample	C	not available	C
toluene	toluene	Concentration of toluene in the sample	C	not available	C
ethylbenzene	ethylbenzene	Concentration of ethylbenzene in the sample	C	not available	C
xylene	xylene	Concentration of xylene in the sample	C	not available	C
api	API gravity	API gravity is a measure of how heavy or light a petroleum liquid is compared to water (source: https://en.wikipedia.org/wiki/API_gravity) (e.g. 31.1° API)	M	not available	M
tan	Total Acid Number	Total Acid Number (TAN) is a measurement of acidity that is determined by the amount of potassium hydroxide in milligrams that is needed to neutralize the acids in one gram of oil. It is an important quality measurement of crude oil. (source: https://en.wikipedia.org/wiki/Total_acid_number)	C	not available	C
viscosity	viscosity	A measure of oil's resistance to gradual deformation by shear stress or tensile stress (e.g. 3.5 cP; 100 °C)	X		X
pour_point	pour point	temperature at which it becomes semi solid and loses its flow characteristics. In crude oil a high pour point is generally associated with a high paraffin content, typically found in crude deriving from a larger proportion of plant material. (soure: https://en.wikipedia.org/wiki/Pour_point)	X		X
saturates_pc	saturates wt%	Saturate, Aromatic, Resin and Asphaltene (SARA) is an analysis method that divides crude oil components according to their polarizability and polarity. There are three main methods to obtain SARA results. The most popular one is known as the Iatroscan TLC-FID and is referred to as IP-143 (source: https://en.wikipedia.org/wiki/Saturate,_aromatic,_resin_and_asphaltene)	C	not available	C
aromatics_pc	aromatics wt%	Saturate, Aromatic, Resin and Asphaltene (SARA) is an analysis method that divides crude oil components according to their polarizability and polarity. There are three main methods to obtain SARA results. The most popular one is known as the Iatroscan TLC-FID and is referred to as IP-143 (source: https://en.wikipedia.org/wiki/Saturate,_aromatic,_resin_and_asphaltene)	C	not available	C
resins_pc	resins wt%	Saturate, Aromatic, Resin and Asphaltene (SARA) is an analysis method that divides crude oil components according to their polarizability and polarity. There are three main methods to obtain SARA results. The most popular one is known as the Iatroscan TLC-FID and is referred to as IP-143 (source: https://en.wikipedia.org/wiki/Saturate,_aromatic,_resin_and_asphaltene)	C	not available	C
asphaltenes_pc	asphaltenes wt%	Saturate, Aromatic, Resin and Asphaltene (SARA) is an analysis method that divides crude oil components according to their polarizability and polarity. There are three main methods to obtain SARA results. The most popular one is known as the Iatroscan TLC-FID and is referred to as IP-143 (source: https://en.wikipedia.org/wiki/Saturate,_aromatic,_resin_and_asphaltene)	C	not available	C
misc_param	miscellaneous parameter	Any other measurement performed or parameter collected, that is not listed here	X		X
additional_info	additional info	Information that doesn't fit anywhere else. Can also be used to propose new entries for fields with controlled vocabulary	X		X
